# Supplementary material for: Copper-Arsenic-Sulfide Thin-Films from Local Raw Materials Deposited via RF Co-Sputtering for Photovoltaics
Source: Nanomaterials (Basel). 2022 Sep 20;12(19):3268. doi: 10.3390/nano12193268 (PMC9565231; doi:10.3390/nano12193268)
Supplement: Supplementary file 1 [file nanomaterials-12-03268-s001.zip]

Archive with 1 entries (1 files):
- nanomaterials-1884142-supplementary.pdf
